# Supplementary material for: Alterations in gut microbial metabolic pathways following bariatric surgery assessed by 16S rRNA gene sequencing
Source: Gut Microbiome (Camb). 2026 Jan 19;7:e2. doi: 10.1017/gmb.2026.10017 (PMC12877912; doi:10.1017/gmb.2026.10017)
Supplement: Tashkandy supplementary material [file S2632289726100176sup001.xlsx]

## Sheet: Sheet1
CODE	age	menstruation cycle	BMI	surgey duration	IRON	type of iron/duration	surgury type	Fat	Bowel movement	Fibers	comorbidities	accession-NCBI
C1	50	premenstrual	35	0	NO			Overweight	normal	low	HYPOTHYROID	SRR31593971
C2	70	menopause	26	0	NO			Overweight	normal	low	diabetes type 2	SRR31593970
P1	65	menopause	43	10 years	NO		sleeve gastrectomy	Overweight	Constipation	low	HYPOTHYROID	SRR31593959
P2	45	menstruation	40	13 years	YES	injection /one month & Ferrous bisglycinate /one month	sleeve gastrectomy	Overweight	Constipation	low	cholecystectomy	SRR31593948
P3	50	premenstrual	30	12 years	NO		sleeve gastrectomy	Overweight	normal	moderate	HYPOTHYROID	SRR31593945
P4	50	premenstrual	35	20 years	YES	injection and fumarate tablets/20years	gastric bypass surgery	Overweight	Diarrhea	no fibers	HYPOTHYROID	SRR31593944
C3	62	menopause	39	0	NO			Overweight	normal	low	HYPOTHYROID	SRR31593943
C4	52	premenstrual	40	0	NO			Overweight	normal	low	HYPOTHYROID	SRR31593942
P5	58	menopause	26	6 years	YES	fumarate tablets/6 years and injections	sleeve gastrectomy	Overweight	Diarrhea	low	Crohn's disease	SRR31593941
P6	50	premenstrual	28	3 years	YES	fumarate tablets/ 2 years	sleeve gastrectomy	Overweight	Constipation	moderate	HYPOTHYROID	SRR31593940
P7	45	menstruation	30	15 years	YES	injection and fumarate tablets/10 years	sleeve gastrectomy	Overweight	Constipation	low	HYPOTHYROID	SRR31593969
P8	50	premenstrual	32	15 years	YES	fumarate tablets/one month	sleeve gastrectomy & gastric bypass surgery	Overweight	Diarrhea	low	HYPOTHYROID	SRR31593968
C5	70	menopause	32	0	NO			Overweight	normal	moderate	NO	SRR31593967
P9	45	menstruation	33	20 years	YES	ferrous sulfate tablets/20 years	gastric bypass surgery	Overweight	Diarrhea	low	HYPOTHYROID	SRR31593966
P10	45	menstruation	26	6 years	YES	fumarate tablets/ 5 years	sleeve gastrectomy	Overweight	Diarrhea	low	HYPOTHYROID	SRR31593965
P11	40	menstruation	27	18 years	YES	injections/ 10 years	gastric bypass surgery	Overweight	Diarrhea	low	HYPOTHYROID	SRR31593964
C6	70	menopause	20	0	NO			Normal	normal	low	NO	SRR31593963
C7	55	menopause	23	0	NO			Normal	Constipation	low	NO	SRR31593962
C8	50	premenstrual	22	0	NO			Normal	normal	hig	NO	SRR31593961
C9	50	menopause	23	0	NO			Normal	normal	moderate	HYPOTHYROID	SRR31593960
C10	70	menopause	29	0	NO			Overweight	Constipation	moderate	HYPOTHYROID	SRR31593958
C11	48	premenstrual	21	0	NO			Normal	Constipation	moderate	HYPOTHYROID	SRR31593957
P12	37	menstruation	25	9 years	YES	fumarate tablets/one month and injections/ 2 years	sleeve gastrectomy	Overweight	Diarrhea	low	HYPOTHYROID	SRR31593956
C12	45	menstruation	41	0	NO			Overweight	normal	low	HYPOTHYROID	SRR31593955
C13	45	menstruation	23	0	NO			Normal	normal	moderate	NO	SRR31593954
C14	40	menstruation	40	0	NO			Overweight	normal	low	NO	SRR31593953
C15	50	premenstrual	45	0	NO			Overweight	Constipation	low	HYPOTHYROID	SRR31593952
C16	70	menopause	20	0	NO			Normal	Constipation	low	NO	SRR31593951
C17	40	menstruation	22	0	NO			Normal	Constipation	moderate	NO	SRR31593950
P13	45	menstruation	28	6 years	YES	injection and fumarate tablets/6 years	sleeve gastrectomy	Overweight	Diarrhea	low	cholecystectomy	SRR31593949
P14	35	menstruation	33	1 year	NO		sleeve gastrectomy	Overweight	normal	low	NO	SRR31593947
P15	43	menstruation	25	2 years	NO		sleeve gastrectomy	Overweight	normal	low	NO	SRR31593946
